# Supplementary material for: EIF4A3-induced circTOLLIP promotes the progression of hepatocellular carcinoma via the miR-516a-5p/PBX3/EMT pathway
Source: J Exp Clin Cancer Res. 2022 May 5;41:164. doi: 10.1186/s13046-022-02378-2 (PMC9069765; doi:10.1186/s13046-022-02378-2)
Supplement: Supplementary file 15 — Additional file 15. [file 13046_2022_2378_MOESM15_ESM.xlsx]

## Sheet: Sheet1
Additional file 15: Supplementary table S2: Patients data
Abbreviations:TACE:Transcatheter arterial chemoembolization; RFA:Radio frequency ablation; MCT:Microwave therapy
Number of patients	Age	Sex (0-Male, 1-Female)	Time of sample collection	Pre-surgical treatment (0-No,1-TACE,2-RFA or MCT)	Recurrence (0-NO,1-YES)	Overall survival (Month)	Disease-free survival (Month)	Outcome(0-alive,1-dead)
1	49	0	2015-04-08	0	0	18	17	0
2	67	0	2016-02-26	1
3	53	0	2016-02-17	0	1	11	11	0
4	46	0	2013-03-19	1	0	12	12	1
5	41	0	2015-05-28	1	0	20	16	0
6	27	0	2012-03-21	0	0	23	23	0
7	48	0	2015-05-25	0	0	26	26	0
8	53	0	2014-10-14	0	1	7	5	1
9	67	1	2012-09-04	0	0	59	59	0
10	42	0	2014-09-29	0	1	18	5	0
11	55	0	2013-04-10	0	1	60	36	0
12	60	0	2012-09-05	0	0	60	60	0
13	49	0	2014-07-01	0	0	44	44	0
14	50	1	2013-06-17	0	1	7	1	1
15	52	0	2014-07-29	0	1	16	14	1
16	39	0	2015-11-17	0	1	20	9	0
17	60	0	2012-10-15	0	0	65	65	0
18	32	0	2015-10-29	0	1	4	2	1
19	55	0	2012-09-19	1	0	42	42	0
20	61	0	2015-04-13	0	0	14	14	0
21	26	0	2012-10-22	0	0	53	53	0
22	35	0	2013-06-11	0	1	54	12	0
23	49	0	2016-02-24	0	1		3	0
24	59	0	2015-05-18	0	0	26	26	0
25	53	0	2015-07-24	0		7		1
26	74	0	2015-12-30	0	1	13	13	1
27	57	0	2015-04-28	0	0	35	35	1
28	49	0	2013-05-31	0	0	52	52	0
29	65	0	2016-02-01	0	0	18	18	0
30	52	0	2012-10-09	0	0	58	58	0
31	38	1	2015-06-26	0	0	28	28	0
32	59	0	2015-05-14	0	0	34	34	0
33	50	1	2015-04-22	0	1	30	7	0
34	63	0	2014-07-23	0	0	39	39	0
35	43	0	2014-07-22	0	0	37	37	0
36	69	0	2015-05-18	0	1		3	0
37	40	0	2013-02-28	1	1	47	12	0
38	50	0	2015-06-30	0	0		1	0
39	64	0	2015-06-09	0	0	25	25	0
40	44	1	2015-05-08	0	0	27	27	0
41	51	0	2015-04-16	0	0	28	28	0
42	51	0	2015-09-09	0	1	25	9	0
43	58	1	2015-06-26	0	0	25	22	0
44	50	0	2014-11-05	0	0	37	37	0
45	65	1	2015-06-26	0	0	30	30	0
46	33	1	2015-05-12	0	0	27	27	0
47	41	0	2016-01-06	0	1	7	4	1
48	39	0	2014-07-25	0	1		19
49	52	0	2015-05-14	0	0	22	22	0
50	45	0	2014-05-07	0	0	27	27	0
51	78	0	2014-08-21	0	0	24	24	0
52	58	0	2016-03-25	0	0	18	18	0
53	47	0	2015-10-19	0	0	25	25	0
54	68	1	2016-03-11	0	0	16	16	0
55	26	1	2016-01-12	0	0	18	18	0
56	47	0	2015-09-24	0
57	41	1	2015-12-07	0	1	8	2	1
58	70	0	2016-03-17	0	1	11	5	1
59	65	0	2015-05-12	0	1	27	27	1
60	61	0	2015-06-15	0
61	72	1	2014-05-27	0	0	39	39	0
62	52	0	2013-03-20	0	1	44	11	1
63	16	1	2016-01-12	0	0	3	3	0
64	45	0	2014-09-19	0	1	34	34	0
65	52	1	2016-01-20	0	1	19	5	1
66	51	0	2015-04-01	0	0	8	8	0
67	53	0	2015-09-01	0	1	18	6	1
68	59	0	2016-03-25	0	1	11	5	1
69	54	0	2012-10-09	0	0	62	18	0
70	32	0	2014-07-02	1	1	25	4	0
71	61	0	2015-07-08	0	0	32	32	0
72	29	1	2012-04-05	0	1	1	1	1
73	56	0	2016-03-22	0	0	17	14	0
74	49	0	2012-02-16	1	0	73	73	0
75	35	0	2012-10-16	0	1	54	7	1
76	38	0	2015-07-03	0	0	25	25	0
77	50	0	2014-05-27	0	0	39	39	0
78	53	0	2014-04-28	0	0	23	23	0
79	54	0	2015-04-24	0	0	29	29	0
80	45	1	2015-05-11	0	0	28	28	0
81	42	0	2013-01-16	0	0	56	56	0
82	43	0	2015-08-20	0	0	25	25	0
83	31	0	2016-01-21	0	1	25	5	0
84	59	0	2015-12-30	0	1	9	5	1
85	53	0	2015-07-16	0	1	26	8	0
86	61	0	2015-06-25	0	0	2	2	0
87	61	0	2016-03-29	0	0	2	2	0
88	62	0	2013-04-10	1	0	51	51	0
89	48	0	2015-09-25	0
90	61	0	2015-10-15	0	0	24	24	0
91	45	0	2016-01-28	0	1	7	6	1
92	62	0	2016-03-14	0	1	8	2	1
93	57	0	2016-03-04	1	0	19	19	0
94	43	0	2014-09-10	1	0	29	29	0
95	42	0	2015-08-13	0	0	13	13	0
96	37	1	2015-05-27	1
97	60	1	2014-08-21	0	1	18	12	1
98	52	0	2013-02-27	0	1	15	5	1
99	44	0	2012-07-26	0	1	13	6	1
100	36	0	2012-07-03	0	1	7	1	1
101	61	1	2014-07-22	0	0	37	37	0
102	44	1	2014-12-16	0	1	35	6	0
103	60	0	2014-05-26	0
104	35	0	2015-05-08	0	0	29	29	0
105	43	0	2016-01-18	0	1	12	1	0
106	48	0	2016-03-23	0	1	17	9	0
107	58	0	2012-11-19	0	1	64	5	0
108	37	0	2014-07-10	0		38		1
109	60	1	2015-08-19	0	1	26	18	0
110	63	0	2015-11-06	0	0	18	14	1
111	51	0	2016-01-27	0	1		2
112	47	0	2012-12-28	0	0	62	62	0
113	52	0	2015-06-03	0	0	32	25	1
114	34	1	2016-01-05	0	0	12	12	0
115	48	0	2016-03-07	0	1	29	29	1
116	63	0	2016-01-15	0
117	57	0	2015-11-20	0	0	23	23	0
118	42	0	2013-03-27	0	1	18	9	1
119	63	0	2015-05-21	0	1	6	4	1
120	68	0	2014-05-21	0	1	3	1	1
121	60	0	2015-09-16	0
122	30	0	2013-05-31	0	0	40	40	0
123	49	0	2014-06-27	0	1	22	6	1
124	30	0	2015-03-24	1	1	4	1	1
125	58	0	2012-07-27	1	1	4	1	1
126	47	0	2016-01-06	0	1	16	2	1
127	30	0	2016-03-02	0	1	10	5	1
128	65	0	2014-07-07	1	1	7	4	1
129	46	0	2016-01-27	0	1	19	19	1
130	60	0	2015-06-24	0	0	26	20	0
131	51	0	2015-12-09	0	0	2	2	0
132	55	0	2012-04-11	0	1	8	5	1
